# Supplementary material for: Neuroprotective and Disease-Modifying Effects of the Triazinetrione ACD856, a Positive Allosteric Modulator of Trk-Receptors for the Treatment of Cognitive Dysfunction in Alzheimer’s Disease
Source: Int J Mol Sci. 2023 Jul 6;24(13):11159. doi: 10.3390/ijms241311159 (PMC10342804; doi:10.3390/ijms241311159)
Supplement: Supplementary file 1 [file ijms-24-11159-s001.zip]

Archive with 1 entries (1 files):
- ijms-2451828-supplementary.pdf
